# Supplementary material for: Epidemiological analysis of respiratory and intestinal infectious diseases in three counties of Sichuan: the baseline survey of Disaster Mitigation Demonstration Area in western China
Source: PeerJ. 2019 Jul 23;7:e7341. doi: 10.7717/peerj.7341 (PMC6659668; doi:10.7717/peerj.7341)
Supplement: Data S2 [file peerj-07-7341-s010.xlsx]

## Sheet: Sheet1
		pulmonary tuberculosis	﻿measles	scarlet fever	mumps	rubella	varicella	pertussis
Lu	2011	81.9641	0.0928246	0.185649	19.1219	0.278474	37.9652	0
	2012	67.8548	0.0928246	0.556947	22.1851	2.41344	26.0837	0
	2013	68.5045	0.0928246	0.556947	15.873	0.0928246	25.9909	0
	2014	49.754	0.0928246	0.278474	9.18963	0	21.9066	0
	2015	49.2898	0	0.0928246	6.0336	0	23.2061	0.371298
Shifang	2011	76.789	0.459815	0.689722	55.1777	1.14954	22.5309	0
	2012	74.26	0	0.689722	23.9104	0.919629	47.5908	0
	2013	74.26	0	2.06917	26.2094	1.14954	58.3964	0
	2014	69.8918	0.229907	0.689722	13.7944	0	33.1066	0
	2015	71.0413	1.14954	0.459815	11.7253	0.229907	40.9235	0
Yuexi	2011	120.596	8.2874	0	11.7167	9.71626	7.71585	0.285772
	2012	112.308	0	0.285772	28.863	1.14309	9.43048	1.71463
	2013	112.308	0.571545	0.285772	6.28699	0	12.2882	0.285772
	2014	76.587	1.42886	0	1.42886	0.857317	4.85813	1.14309
	2015	161.747	15.1459	0.571545	3.42927	0.857317	7.43008	1.14309
		hand-foot-mouth disease	Hepatitis A	Hepatitis E	bacillary dysentery	typhoid and paratyphoid	acute hemorrhagic conjunctivitis	other infectious diarrhea	AFP	amebic dysentery
Lu	2011	17.5438	2.50626	3.15604	1.85649	0	1.39237	9.46811	0.185649	0
	2012	20.2358	2.41344	2.50626	0.928246	0	1.57802	9.8394	0.464123	0
	2013	13.6452	1.39237	1.02107	1.20672	0.278474	2.69191	12.2528	0.371298	0
	2014	40.75	1.02107	1.67084	1.39237	0.0928246	2.22779	18.008	0.464123	0
	2015	21.2568	0.835421	1.39237	0.0928246	0.185649	2.13497	25.6196	0.185649	0
Shifang	2011	54.488	2.52898	0.229907	1.14954	0	3.2187	63.6843	0	0
	2012	97.0209	2.29907	0.919629	6.2075	0	2.52898	49.2002	0.229907	0
	2013	79.0881	2.29907	1.14954	0.459815	0	3.2187	72.8806	0.229907	0
	2014	306.466	2.75889	0.229907	0.689722	0	2.75889	27.8188	0.229907	0
	2015	174.5	4.82805	0.689722	0.229907	0	2.75889	22.7608	0.229907	0
Yuexi	2011	2.85772	13.7171	0.857317	65.1561	0.857317	0	9.14471	0	0
	2012	3.14349	15.7175	0.857317	68.2996	0.285772	0	12.574	0.285772	0
	2013	2.00041	12.574	0	43.7232	0.285772	0	13.1455	0.285772	0.571545
	2014	24.2906	11.1451	0.285772	30.5776	0.285772	0	10.2878	0.285772	0.857317
	2015	10.2878	10.8593	0.857317	35.15	0.857317	0	9.43048	0.857317	0.857317
