# Supplementary material for: Epidemiological analysis of respiratory and intestinal infectious diseases in three counties of Sichuan: the baseline survey of Disaster Mitigation Demonstration Area in western China
Source: PeerJ. 2019 Jul 23;7:e7341. doi: 10.7717/peerj.7341 (PMC6659668; doi:10.7717/peerj.7341)
Supplement: Data S4 [file peerj-07-7341-s012.xlsx]

## Sheet: RIDs
year	month	disease	number	rate	DQ
a	1	TB	47	4.36275	Lu
a	1	mumps	4	0.371298	Lu
a	1	measles	0	0	Lu
a	10	TB	93	8.63268	Lu
a	10	mumps	15	1.39237	Lu
a	10	measles	0	0	Lu
a	11	TB	124	11.5102	Lu
a	11	mumps	20	1.85649	Lu
a	11	measles	0	0	Lu
a	12	TB	70	6.49772	Lu
a	12	mumps	16	1.48519	Lu
a	12	measles	0	0	Lu
a	2	TB	41	3.80581	Lu
a	2	mumps	7	0.649772	Lu
a	2	measles	0	0	Lu
a	3	TB	114	10.582	Lu
a	3	mumps	14	1.29954	Lu
a	3	measles	0	0	Lu
a	4	TB	83	7.70444	Lu
a	4	mumps	29	2.69191	Lu
a	4	measles	1	0.0928246	Lu
a	5	TB	67	6.21925	Lu
a	5	mumps	29	2.69191	Lu
a	5	measles	0	0	Lu
a	6	TB	63	5.84795	Lu
a	6	mumps	31	2.87756	Lu
a	6	measles	0	0	Lu
a	7	TB	52	4.82688	Lu
a	7	mumps	16	1.48519	Lu
a	7	measles	0	0	Lu
a	8	TB	65	6.0336	Lu
a	8	mumps	15	1.39237	Lu
a	8	measles	0	0	Lu
a	9	TB	53	4.9197	Lu
a	9	mumps	9	0.835421	Lu
a	9	measles	0	0	Lu
a	1	TB	10	2.85772	Yuexi
a	1	mumps	1	0.285772	Yuexi
a	1	measles	0	0	Yuexi
a	10	TB	30	8.57317	Yuexi
a	10	mumps	2	0.571545	Yuexi
a	10	measles	0	0	Yuexi
a	11	TB	21	6.00122	Yuexi
a	11	mumps	4	1.14309	Yuexi
a	11	measles	0	0	Yuexi
a	12	TB	48	13.7171	Yuexi
a	12	mumps	3	0.857317	Yuexi
a	12	measles	0	0	Yuexi
a	2	TB	17	4.85813	Yuexi
a	2	mumps	2	0.571545	Yuexi
a	2	measles	1	0.285772	Yuexi
a	3	TB	32	9.14471	Yuexi
a	3	mumps	1	0.285772	Yuexi
a	3	measles	7	2.00041	Yuexi
a	4	TB	21	6.00122	Yuexi
a	4	mumps	3	0.857317	Yuexi
a	4	measles	5	1.42886	Yuexi
a	5	TB	30	8.57317	Yuexi
a	5	mumps	3	0.857317	Yuexi
a	5	measles	14	4.00081	Yuexi
a	6	TB	30	8.57317	Yuexi
a	6	mumps	5	1.42886	Yuexi
a	6	measles	0	0	Yuexi
a	7	TB	22	6.28699	Yuexi
a	7	mumps	10	2.85772	Yuexi
a	7	measles	2	0.571545	Yuexi
a	8	TB	30	8.57317	Yuexi
a	8	mumps	4	1.14309	Yuexi
a	8	measles	0	0	Yuexi
a	9	TB	33	9.43048	Yuexi
a	9	mumps	5	1.42886	Yuexi
a	9	measles	0	0	Yuexi
a	1	TB	17	3.90842	Shifang
a	1	mumps	10	2.29907	Shifang
a	1	measles	1	0.229907	Shifang
a	10	TB	26	5.97759	Shifang
a	10	mumps	9	2.06917	Shifang
a	10	measles	0	0	Shifang
a	11	TB	33	7.58694	Shifang
a	11	mumps	9	2.06917	Shifang
a	11	measles	0	0	Shifang
a	12	TB	25	5.74768	Shifang
a	12	mumps	7	1.60935	Shifang
a	12	measles	0	0	Shifang
a	2	TB	8	1.83926	Shifang
a	2	mumps	13	2.98879	Shifang
a	2	measles	0	0	Shifang
a	3	TB	23	5.28787	Shifang
a	3	mumps	16	3.67852	Shifang
a	3	measles	0	0	Shifang
a	4	TB	28	6.4374	Shifang
a	4	mumps	23	5.28787	Shifang
a	4	measles	0	0	Shifang
a	5	TB	26	5.97759	Shifang
a	5	mumps	50	11.4954	Shifang
a	5	measles	0	0	Shifang
a	6	TB	47	10.8056	Shifang
a	6	mumps	35	8.04675	Shifang
a	6	measles	0	0	Shifang
a	7	TB	41	9.4262	Shifang
a	7	mumps	31	7.12712	Shifang
a	7	measles	0	0	Shifang
a	8	TB	36	8.27666	Shifang
a	8	mumps	16	3.67852	Shifang
a	8	measles	0	0	Shifang
a	9	TB	21	4.82805	Shifang
a	9	mumps	18	4.13833	Shifang
a	9	measles	1	0.229907	Shifang
b	1	TB	46	4.26993	Lu
b	1	mumps	29	2.69191	Lu
b	1	measles	0	0	Lu
b	10	TB	31	2.87756	Lu
b	10	mumps	12	1.11389	Lu
b	10	measles	0	0	Lu
b	11	TB	45	4.17711	Lu
b	11	mumps	17	1.57802	Lu
b	11	measles	0	0	Lu
b	12	TB	66	6.12642	Lu
b	12	mumps	14	1.29954	Lu
b	12	measles	0	0	Lu
b	2	TB	98	9.09681	Lu
b	2	mumps	16	1.48519	Lu
b	2	measles	0	0	Lu
b	3	TB	74	6.86902	Lu
b	3	mumps	29	2.69191	Lu
b	3	measles	0	0	Lu
b	4	TB	62	5.75512	Lu
b	4	mumps	29	2.69191	Lu
b	4	measles	0	0	Lu
b	5	TB	54	5.01253	Lu
b	5	mumps	28	2.59909	Lu
b	5	measles	1	0.0928246	Lu
b	6	TB	60	5.56947	Lu
b	6	mumps	23	2.13497	Lu
b	6	measles	0	0	Lu
b	7	TB	65	6.0336	Lu
b	7	mumps	16	1.48519	Lu
b	7	measles	0	0	Lu
b	8	TB	54	5.01253	Lu
b	8	mumps	14	1.29954	Lu
b	8	measles	0	0	Lu
b	9	TB	61	5.6623	Lu
b	9	mumps	12	1.11389	Lu
b	9	measles	0	0	Lu
b	1	TB	12	3.42927	Yuexi
b	1	mumps	5	1.42886	Yuexi
b	1	measles	0	0	Yuexi
b	10	TB	18	5.1439	Yuexi
b	10	mumps	7	2.00041	Yuexi
b	10	measles	0	0	Yuexi
b	11	TB	34	9.71626	Yuexi
b	11	mumps	6	1.71463	Yuexi
b	11	measles	0	0	Yuexi
b	12	TB	32	9.14471	Yuexi
b	12	mumps	7	2.00041	Yuexi
b	12	measles	0	0	Yuexi
b	2	TB	22	6.28699	Yuexi
b	2	mumps	1	0.285772	Yuexi
b	2	measles	0	0	Yuexi
b	3	TB	43	12.2882	Yuexi
b	3	mumps	3	0.857317	Yuexi
b	3	measles	0	0	Yuexi
b	4	TB	31	8.85894	Yuexi
b	4	mumps	3	0.857317	Yuexi
b	4	measles	0	0	Yuexi
b	5	TB	27	7.71585	Yuexi
b	5	mumps	9	2.57195	Yuexi
b	5	measles	0	0	Yuexi
b	6	TB	30	8.57317	Yuexi
b	6	mumps	3	0.857317	Yuexi
b	6	measles	0	0	Yuexi
b	7	TB	52	14.8602	Yuexi
b	7	mumps	9	2.57195	Yuexi
b	7	measles	0	0	Yuexi
b	8	TB	42	12.0024	Yuexi
b	8	mumps	4	1.14309	Yuexi
b	8	measles	0	0	Yuexi
b	9	TB	30	8.57317	Yuexi
b	9	mumps	44	12.574	Yuexi
b	9	measles	0	0	Yuexi
b	1	TB	7	1.60935	Shifang
b	1	mumps	2	0.459815	Shifang
b	1	measles	0	0	Shifang
b	10	TB	23	5.28787	Shifang
b	10	mumps	13	2.98879	Shifang
b	10	measles	0	0	Shifang
b	11	TB	27	6.2075	Shifang
b	11	mumps	13	2.98879	Shifang
b	11	measles	0	0	Shifang
b	12	TB	28	6.4374	Shifang
b	12	mumps	8	1.83926	Shifang
b	12	measles	0	0	Shifang
b	2	TB	21	4.82805	Shifang
b	2	mumps	3	0.689722	Shifang
b	2	measles	0	0	Shifang
b	3	TB	21	4.82805	Shifang
b	3	mumps	11	2.52898	Shifang
b	3	measles	0	0	Shifang
b	4	TB	21	4.82805	Shifang
b	4	mumps	2	0.459815	Shifang
b	4	measles	0	0	Shifang
b	5	TB	51	11.7253	Shifang
b	5	mumps	7	1.60935	Shifang
b	5	measles	0	0	Shifang
b	6	TB	43	9.88601	Shifang
b	6	mumps	14	3.2187	Shifang
b	6	measles	0	0	Shifang
b	7	TB	27	6.2075	Shifang
b	7	mumps	9	2.06917	Shifang
b	7	measles	0	0	Shifang
b	8	TB	29	6.66731	Shifang
b	8	mumps	11	2.52898	Shifang
b	8	measles	0	0	Shifang
b	9	TB	28	6.4374	Shifang
b	9	mumps	11	2.52898	Shifang
b	9	measles	0	0	Shifang
c	1	TB	49	4.5484	Lu
c	1	mumps	14	1.29954	Lu
c	1	measles	0	0	Lu
c	10	TB	87	8.07574	Lu
c	10	mumps	5	0.464123	Lu
c	10	measles	0	0	Lu
c	11	TB	75	6.96184	Lu
c	11	mumps	11	1.02107	Lu
c	11	measles	0	0	Lu
c	12	TB	84	7.79726	Lu
c	12	mumps	9	0.835421	Lu
c	12	measles	0	0	Lu
c	2	TB	65	6.0336	Lu
c	2	mumps	11	1.02107	Lu
c	2	measles	0	0	Lu
c	3	TB	57	5.291	Lu
c	3	mumps	12	1.11389	Lu
c	3	measles	0	0	Lu
c	4	TB	58	5.38382	Lu
c	4	mumps	20	1.85649	Lu
c	4	measles	0	0	Lu
c	5	TB	60	5.56947	Lu
c	5	mumps	27	2.50626	Lu
c	5	measles	0	0	Lu
c	6	TB	40	3.71298	Lu
c	6	mumps	27	2.50626	Lu
c	6	measles	0	0	Lu
c	7	TB	29	2.69191	Lu
c	7	mumps	16	1.48519	Lu
c	7	measles	1	0.0928246	Lu
c	8	TB	39	3.62016	Lu
c	8	mumps	11	1.02107	Lu
c	8	measles	0	0	Lu
c	9	TB	72	6.68337	Lu
c	9	mumps	8	0.742597	Lu
c	9	measles	0	0	Lu
c	1	TB	28	8.00162	Yuexi
c	1	mumps	1	0.285772	Yuexi
c	1	measles	0	0	Yuexi
c	10	TB	33	9.43048	Yuexi
c	10	mumps	0	0	Yuexi
c	10	measles	0	0	Yuexi
c	11	TB	23	6.57276	Yuexi
c	11	mumps	1	0.285772	Yuexi
c	11	measles	0	0	Yuexi
c	12	TB	22	6.28699	Yuexi
c	12	mumps	2	0.571545	Yuexi
c	12	measles	0	0	Yuexi
c	2	TB	9	2.57195	Yuexi
c	2	mumps	0	0	Yuexi
c	2	measles	0	0	Yuexi
c	3	TB	37	10.5736	Yuexi
c	3	mumps	1	0.285772	Yuexi
c	3	measles	0	0	Yuexi
c	4	TB	30	8.57317	Yuexi
c	4	mumps	5	1.42886	Yuexi
c	4	measles	0	0	Yuexi
c	5	TB	35	10.002	Yuexi
c	5	mumps	2	0.571545	Yuexi
c	5	measles	0	0	Yuexi
c	6	TB	40	11.4309	Yuexi
c	6	mumps	3	0.857317	Yuexi
c	6	measles	0	0	Yuexi
c	7	TB	35	10.002	Yuexi
c	7	mumps	3	0.857317	Yuexi
c	7	measles	1	0.285772	Yuexi
c	8	TB	38	10.8593	Yuexi
c	8	mumps	4	1.14309	Yuexi
c	8	measles	1	0.285772	Yuexi
c	9	TB	29	8.2874	Yuexi
c	9	mumps	0	0	Yuexi
c	9	measles	0	0	Yuexi
c	1	TB	21	4.82805	Shifang
c	1	mumps	3	0.689722	Shifang
c	1	measles	0	0	Shifang
c	10	TB	27	6.2075	Shifang
c	10	mumps	7	1.60935	Shifang
c	10	measles	0	0	Shifang
c	11	TB	27	6.2075	Shifang
c	11	mumps	4	0.919629	Shifang
c	11	measles	0	0	Shifang
c	12	TB	27	6.2075	Shifang
c	12	mumps	1	0.229907	Shifang
c	12	measles	0	0	Shifang
c	2	TB	20	4.59815	Shifang
c	2	mumps	7	1.60935	Shifang
c	2	measles	0	0	Shifang
c	3	TB	43	9.88601	Shifang
c	3	mumps	10	2.29907	Shifang
c	3	measles	0	0	Shifang
c	4	TB	25	5.74768	Shifang
c	4	mumps	12	2.75889	Shifang
c	4	measles	0	0	Shifang
c	5	TB	27	6.2075	Shifang
c	5	mumps	21	4.82805	Shifang
c	5	measles	0	0	Shifang
c	6	TB	29	6.66731	Shifang
c	6	mumps	37	8.50657	Shifang
c	6	measles	0	0	Shifang
c	7	TB	26	5.97759	Shifang
c	7	mumps	7	1.60935	Shifang
c	7	measles	0	0	Shifang
c	8	TB	25	5.74768	Shifang
c	8	mumps	5	1.14954	Shifang
c	8	measles	0	0	Shifang
c	9	TB	28	6.4374	Shifang
c	9	mumps	6	1.37944	Shifang
c	9	measles	0	0	Shifang
d	1	TB	54	5.01253	Lu
d	1	mumps	2	0.185649	Lu
d	1	measles	0	0	Lu
d	10	TB	40	3.71298	Lu
d	10	mumps	2	0.185649	Lu
d	10	measles	0	0	Lu
d	11	TB	30	2.78474	Lu
d	11	mumps	6	0.556947	Lu
d	11	measles	0	0	Lu
d	12	TB	35	3.24886	Lu
d	12	mumps	7	0.649772	Lu
d	12	measles	0	0	Lu
d	2	TB	52	4.82688	Lu
d	2	mumps	7	0.649772	Lu
d	2	measles	0	0	Lu
d	3	TB	55	5.10535	Lu
d	3	mumps	12	1.11389	Lu
d	3	measles	0	0	Lu
d	4	TB	37	3.43451	Lu
d	4	mumps	19	1.76367	Lu
d	4	measles	0	0	Lu
d	5	TB	41	3.80581	Lu
d	5	mumps	18	1.67084	Lu
d	5	measles	0	0	Lu
d	6	TB	33	3.06321	Lu
d	6	mumps	10	0.928246	Lu
d	6	measles	0	0	Lu
d	7	TB	38	3.52733	Lu
d	7	mumps	8	0.742597	Lu
d	7	measles	0	0	Lu
d	8	TB	52	4.82688	Lu
d	8	mumps	4	0.371298	Lu
d	8	measles	1	0.0928246	Lu
d	9	TB	47	4.36275	Lu
d	9	mumps	4	0.371298	Lu
d	9	measles	0	0	Lu
d	1	TB	26	7.43008	Yuexi
d	1	mumps	0	0	Yuexi
d	1	measles	0	0	Yuexi
d	10	TB	9	2.57195	Yuexi
d	10	mumps	1	0.285772	Yuexi
d	10	measles	0	0	Yuexi
d	11	TB	30	8.57317	Yuexi
d	11	mumps	1	0.285772	Yuexi
d	11	measles	0	0	Yuexi
d	12	TB	23	6.57276	Yuexi
d	12	mumps	1	0.285772	Yuexi
d	12	measles	1	0.285772	Yuexi
d	2	TB	17	4.85813	Yuexi
d	2	mumps	0	0	Yuexi
d	2	measles	0	0	Yuexi
d	3	TB	27	7.71585	Yuexi
d	3	mumps	0	0	Yuexi
d	3	measles	0	0	Yuexi
d	4	TB	30	8.57317	Yuexi
d	4	mumps	0	0	Yuexi
d	4	measles	4	1.14309	Yuexi
d	5	TB	23	6.57276	Yuexi
d	5	mumps	0	0	Yuexi
d	5	measles	0	0	Yuexi
d	6	TB	23	6.57276	Yuexi
d	6	mumps	0	0	Yuexi
d	6	measles	0	0	Yuexi
d	7	TB	19	5.42967	Yuexi
d	7	mumps	1	0.285772	Yuexi
d	7	measles	0	0	Yuexi
d	8	TB	15	4.28658	Yuexi
d	8	mumps	0	0	Yuexi
d	8	measles	0	0	Yuexi
d	9	TB	26	7.43008	Yuexi
d	9	mumps	1	0.285772	Yuexi
d	9	measles	0	0	Yuexi
d	1	TB	18	4.13833	Shifang
d	1	mumps	4	0.919629	Shifang
d	1	measles	0	0	Shifang
d	10	TB	7	1.60935	Shifang
d	10	mumps	4	0.919629	Shifang
d	10	measles	0	0	Shifang
d	11	TB	15	3.44861	Shifang
d	11	mumps	6	1.37944	Shifang
d	11	measles	0	0	Shifang
d	12	TB	42	9.6561	Shifang
d	12	mumps	4	0.919629	Shifang
d	12	measles	0	0	Shifang
d	2	TB	10	2.29907	Shifang
d	2	mumps	2	0.459815	Shifang
d	2	measles	0	0	Shifang
d	3	TB	54	12.415	Shifang
d	3	mumps	6	1.37944	Shifang
d	3	measles	0	0	Shifang
d	4	TB	16	3.67852	Shifang
d	4	mumps	5	1.14954	Shifang
d	4	measles	0	0	Shifang
d	5	TB	22	5.05796	Shifang
d	5	mumps	8	1.83926	Shifang
d	5	measles	0	0	Shifang
d	6	TB	34	7.81685	Shifang
d	6	mumps	6	1.37944	Shifang
d	6	measles	0	0	Shifang
d	7	TB	25	5.74768	Shifang
d	7	mumps	2	0.459815	Shifang
d	7	measles	1	0.229907	Shifang
d	8	TB	28	6.4374	Shifang
d	8	mumps	6	1.37944	Shifang
d	8	measles	0	0	Shifang
d	9	TB	33	7.58694	Shifang
d	9	mumps	8	1.83926	Shifang
d	9	measles	0	0	Shifang
e	1	TB	42	3.89863	Lu
e	1	mumps	1	0.0928246	Lu
e	1	measles	0	0	Lu
e	10	TB	40	3.71298	Lu
e	10	mumps	4	0.371298	Lu
e	10	measles	0	0	Lu
e	11	TB	51	4.73405	Lu
e	11	mumps	5	0.464123	Lu
e	11	measles	0	0	Lu
e	12	TB	39	3.62016	Lu
e	12	mumps	2	0.185649	Lu
e	12	measles	0	0	Lu
e	2	TB	25	2.32061	Lu
e	2	mumps	2	0.185649	Lu
e	2	measles	0	0	Lu
e	3	TB	50	4.64123	Lu
e	3	mumps	8	0.742597	Lu
e	3	measles	0	0	Lu
e	4	TB	41	3.80581	Lu
e	4	mumps	12	1.11389	Lu
e	4	measles	0	0	Lu
e	5	TB	28	2.59909	Lu
e	5	mumps	7	0.649772	Lu
e	5	measles	0	0	Lu
e	6	TB	53	4.9197	Lu
e	6	mumps	8	0.742597	Lu
e	6	measles	0	0	Lu
e	7	TB	51	4.73405	Lu
e	7	mumps	5	0.464123	Lu
e	7	measles	0	0	Lu
e	8	TB	59	5.47665	Lu
e	8	mumps	4	0.371298	Lu
e	8	measles	0	0	Lu
e	9	TB	43	3.99146	Lu
e	9	mumps	7	0.649772	Lu
e	9	measles	0	0	Lu
e	1	TB	13	3.71504	Yuexi
e	1	mumps	2	0.571545	Yuexi
e	1	measles	25	7.14431	Yuexi
e	10	TB	42	12.0024	Yuexi
e	10	mumps	2	0.571545	Yuexi
e	10	measles	0	0	Yuexi
e	11	TB	28	8.00162	Yuexi
e	11	mumps	1	0.285772	Yuexi
e	11	measles	0	0	Yuexi
e	12	TB	26	7.43008	Yuexi
e	12	mumps	0	0	Yuexi
e	12	measles	1	0.285772	Yuexi
e	2	TB	8	2.28618	Yuexi
e	2	mumps	1	0.285772	Yuexi
e	2	measles	5	1.42886	Yuexi
e	3	TB	27	7.71585	Yuexi
e	3	mumps	0	0	Yuexi
e	3	measles	11	3.14349	Yuexi
e	4	TB	38	10.8593	Yuexi
e	4	mumps	2	0.571545	Yuexi
e	4	measles	3	0.857317	Yuexi
e	5	TB	54	15.4317	Yuexi
e	5	mumps	2	0.571545	Yuexi
e	5	measles	6	1.71463	Yuexi
e	6	TB	53	15.1459	Yuexi
e	6	mumps	1	0.285772	Yuexi
e	6	measles	1	0.285772	Yuexi
e	7	TB	60	17.1463	Yuexi
e	7	mumps	1	0.285772	Yuexi
e	7	measles	1	0.285772	Yuexi
e	8	TB	62	17.7179	Yuexi
e	8	mumps	0	0	Yuexi
e	8	measles	0	0	Yuexi
e	9	TB	64	18.2894	Yuexi
e	9	mumps	0	0	Yuexi
e	9	measles	0	0	Yuexi

## Sheet: IIDs
year	month	disease	number	rate	DQ
a	2	HepA	2	0.185649	Lu
a	5	HepA	2	0.185649	Lu
a	8	HepA	2	0.185649	Lu
a	9	HepA	2	0.185649	Lu
a	3	HepA	3	0.278474	Lu
a	10	HepA	3	0.278474	Lu
a	11	HepA	3	0.278474	Lu
a	6	HepA	5	0.464123	Lu
a	12	HepA	5	0.464123	Lu
a	1	HepA	0	0	Lu
a	4	HepA	0	0	Lu
a	7	HepA	0	0	Lu
a	1	HepA	0	0	Shifang
a	10	HepA	0	0	Shifang
a	11	HepA	1	0.229907	Shifang
a	12	HepA	1	0.229907	Shifang
a	2	HepA	2	0.459815	Shifang
a	3	HepA	0	0	Shifang
a	4	HepA	2	0.459815	Shifang
a	5	HepA	4	0.919629	Shifang
a	6	HepA	0	0	Shifang
a	7	HepA	0	0	Shifang
a	8	HepA	0	0	Shifang
a	9	HepA	1	0.229907	Shifang
a	1	HepA	1	0.285772	Yuexi
a	10	HepA	6	1.71463	Yuexi
a	11	HepA	6	1.71463	Yuexi
a	12	HepA	6	1.71463	Yuexi
a	2	HepA	3	0.857317	Yuexi
a	3	HepA	2	0.571545	Yuexi
a	4	HepA	1	0.285772	Yuexi
a	5	HepA	8	2.28618	Yuexi
a	6	HepA	3	0.857317	Yuexi
a	7	HepA	3	0.857317	Yuexi
a	8	HepA	6	1.71463	Yuexi
a	9	HepA	4	1.14309	Yuexi
b	1	HepA	1	0.0928246	Lu
b	3	HepA	2	0.185649	Lu
b	8	HepA	2	0.185649	Lu
b	9	HepA	2	0.185649	Lu
b	11	HepA	2	0.185649	Lu
b	2	HepA	3	0.278474	Lu
b	4	HepA	3	0.278474	Lu
b	7	HepA	3	0.278474	Lu
b	10	HepA	3	0.278474	Lu
b	6	HepA	5	0.464123	Lu
b	5	HepA	0	0	Lu
b	12	HepA	0	0	Lu
b	1	HepA	0	0	Shifang
b	10	HepA	2	0.459815	Shifang
b	11	HepA	2	0.459815	Shifang
b	12	HepA	2	0.459815	Shifang
b	2	HepA	0	0	Shifang
b	3	HepA	0	0	Shifang
b	4	HepA	0	0	Shifang
b	5	HepA	1	0.229907	Shifang
b	6	HepA	0	0	Shifang
b	7	HepA	0	0	Shifang
b	8	HepA	1	0.229907	Shifang
b	9	HepA	2	0.459815	Shifang
b	1	HepA	1	0.285772	Yuexi
b	10	HepA	7	2.00041	Yuexi
b	11	HepA	1	0.285772	Yuexi
b	12	HepA	3	0.857317	Yuexi
b	2	HepA	1	0.285772	Yuexi
b	3	HepA	4	1.14309	Yuexi
b	4	HepA	2	0.571545	Yuexi
b	5	HepA	5	1.42886	Yuexi
b	6	HepA	9	2.57195	Yuexi
b	7	HepA	13	3.71504	Yuexi
b	8	HepA	4	1.14309	Yuexi
b	9	HepA	5	1.42886	Yuexi
c	3	HepA	1	0.0928246	Lu
c	1	HepA	2	0.185649	Lu
c	4	HepA	2	0.185649	Lu
c	5	HepA	2	0.185649	Lu
c	8	HepA	2	0.185649	Lu
c	2	HepA	3	0.278474	Lu
c	7	HepA	3	0.278474	Lu
c	6	HepA	0	0	Lu
c	9	HepA	0	0	Lu
c	10	HepA	0	0	Lu
c	11	HepA	0	0	Lu
c	12	HepA	0	0	Lu
c	1	HepA	1	0.229907	Shifang
c	10	HepA	0	0	Shifang
c	11	HepA	2	0.459815	Shifang
c	12	HepA	1	0.229907	Shifang
c	2	HepA	2	0.459815	Shifang
c	3	HepA	1	0.229907	Shifang
c	4	HepA	2	0.459815	Shifang
c	5	HepA	1	0.229907	Shifang
c	6	HepA	0	0	Shifang
c	7	HepA	0	0	Shifang
c	8	HepA	2	0.459815	Shifang
c	9	HepA	0	0	Shifang
c	1	HepA	5	1.42886	Yuexi
c	10	HepA	4	1.14309	Yuexi
c	11	HepA	1	0.285772	Yuexi
c	12	HepA	3	0.857317	Yuexi
c	2	HepA	5	1.42886	Yuexi
c	3	HepA	5	1.42886	Yuexi
c	4	HepA	2	0.571545	Yuexi
c	5	HepA	1	0.285772	Yuexi
c	6	HepA	2	0.571545	Yuexi
c	7	HepA	4	1.14309	Yuexi
c	8	HepA	7	2.00041	Yuexi
c	9	HepA	5	1.42886	Yuexi
d	3	HepA	1	0.0928246	Lu
d	4	HepA	1	0.0928246	Lu
d	5	HepA	1	0.0928246	Lu
d	9	HepA	1	0.0928246	Lu
d	10	HepA	1	0.0928246	Lu
d	6	HepA	2	0.185649	Lu
d	7	HepA	2	0.185649	Lu
d	12	HepA	2	0.185649	Lu
d	1	HepA	0	0	Lu
d	2	HepA	0	0	Lu
d	8	HepA	0	0	Lu
d	11	HepA	0	0	Lu
d	1	HepA	1	0.229907	Shifang
d	10	HepA	2	0.459815	Shifang
d	11	HepA	0	0	Shifang
d	12	HepA	0	0	Shifang
d	2	HepA	0	0	Shifang
d	3	HepA	0	0	Shifang
d	4	HepA	0	0	Shifang
d	5	HepA	2	0.459815	Shifang
d	6	HepA	2	0.459815	Shifang
d	7	HepA	1	0.229907	Shifang
d	8	HepA	3	0.689722	Shifang
d	9	HepA	1	0.229907	Shifang
d	1	HepA	4	1.14309	Yuexi
d	10	HepA	0	0	Yuexi
d	11	HepA	4	1.14309	Yuexi
d	12	HepA	1	0.285772	Yuexi
d	2	HepA	1	0.285772	Yuexi
d	3	HepA	1	0.285772	Yuexi
d	4	HepA	4	1.14309	Yuexi
d	5	HepA	3	0.857317	Yuexi
d	6	HepA	8	2.28618	Yuexi
d	7	HepA	4	1.14309	Yuexi
d	8	HepA	6	1.71463	Yuexi
d	9	HepA	3	0.857317	Yuexi
e	3	HepA	1	0.0928246	Lu
e	8	HepA	1	0.0928246	Lu
e	11	HepA	1	0.0928246	Lu
e	12	HepA	1	0.0928246	Lu
e	10	HepA	2	0.185649	Lu
e	9	HepA	3	0.278474	Lu
e	1	HepA	0	0	Lu
e	2	HepA	0	0	Lu
e	4	HepA	0	0	Lu
e	5	HepA	0	0	Lu
e	6	HepA	0	0	Lu
e	7	HepA	0	0	Lu
e	1	HepA	2	0.571545	Yuexi
e	10	HepA	3	0.857317	Yuexi
e	11	HepA	2	0.571545	Yuexi
e	12	HepA	3	0.857317	Yuexi
e	2	HepA	1	0.285772	Yuexi
e	3	HepA	0	0	Yuexi
e	4	HepA	4	1.14309	Yuexi
e	5	HepA	7	2.00041	Yuexi
e	6	HepA	2	0.571545	Yuexi
e	7	HepA	5	1.42886	Yuexi
e	8	HepA	4	1.14309	Yuexi
e	9	HepA	6	1.71463	Yuexi
a	2	OID	5	0.464123	Lu
a	3	OID	5	0.464123	Lu
a	9	OID	5	0.464123	Lu
a	1	OID	7	0.649772	Lu
a	7	OID	7	0.649772	Lu
a	12	OID	7	0.649772	Lu
a	4	OID	9	0.835421	Lu
a	6	OID	10	0.928246	Lu
a	5	OID	11	1.02107	Lu
a	10	OID	11	1.02107	Lu
a	8	OID	12	1.11389	Lu
a	11	OID	13	1.20672	Lu
a	1	OID	11	2.52898	Shifang
a	10	OID	12	2.75889	Shifang
a	11	OID	18	4.13833	Shifang
a	12	OID	8	1.83926	Shifang
a	2	OID	11	2.52898	Shifang
a	3	OID	10	2.29907	Shifang
a	4	OID	14	3.2187	Shifang
a	5	OID	41	9.4262	Shifang
a	6	OID	47	10.8056	Shifang
a	7	OID	54	12.415	Shifang
a	8	OID	28	6.4374	Shifang
a	9	OID	17	3.90842	Shifang
a	1	OID	2	0.571545	Yuexi
a	10	OID	1	0.285772	Yuexi
a	11	OID	3	0.857317	Yuexi
a	12	OID	1	0.285772	Yuexi
a	2	OID	2	0.571545	Yuexi
a	3	OID	3	0.857317	Yuexi
a	4	OID	2	0.571545	Yuexi
a	5	OID	2	0.571545	Yuexi
a	6	OID	2	0.571545	Yuexi
a	7	OID	7	2.00041	Yuexi
a	8	OID	5	1.42886	Yuexi
a	9	OID	2	0.571545	Yuexi
b	6	OID	3	0.278474	Lu
b	1	OID	4	0.371298	Lu
b	4	OID	5	0.464123	Lu
b	2	OID	8	0.742597	Lu
b	7	OID	8	0.742597	Lu
b	11	OID	8	0.742597	Lu
b	3	OID	9	0.835421	Lu
b	5	OID	9	0.835421	Lu
b	10	OID	9	0.835421	Lu
b	9	OID	12	1.11389	Lu
b	8	OID	15	1.39237	Lu
b	12	OID	17	1.57802	Lu
b	1	OID	8	1.83926	Shifang
b	10	OID	19	4.36824	Shifang
b	11	OID	25	5.74768	Shifang
b	12	OID	58	13.3346	Shifang
b	2	OID	5	1.14954	Shifang
b	3	OID	13	2.98879	Shifang
b	4	OID	4	0.919629	Shifang
b	5	OID	12	2.75889	Shifang
b	6	OID	12	2.75889	Shifang
b	7	OID	20	4.59815	Shifang
b	8	OID	22	5.05796	Shifang
b	9	OID	15	3.44861	Shifang
b	1	OID	1	0.285772	Yuexi
b	10	OID	3	0.857317	Yuexi
b	11	OID	4	1.14309	Yuexi
b	12	OID	4	1.14309	Yuexi
b	2	OID	3	0.857317	Yuexi
b	3	OID	6	1.71463	Yuexi
b	4	OID	3	0.857317	Yuexi
b	5	OID	8	2.28618	Yuexi
b	6	OID	5	1.42886	Yuexi
b	7	OID	1	0.285772	Yuexi
b	8	OID	3	0.857317	Yuexi
b	9	OID	2	0.571545	Yuexi
c	9	OID	5	0.464123	Lu
c	11	OID	6	0.556947	Lu
c	8	OID	7	0.649772	Lu
c	1	OID	8	0.742597	Lu
c	2	OID	8	0.742597	Lu
c	7	OID	9	0.835421	Lu
c	10	OID	12	1.11389	Lu
c	4	OID	13	1.20672	Lu
c	12	OID	14	1.29954	Lu
c	6	OID	15	1.39237	Lu
c	5	OID	16	1.48519	Lu
c	3	OID	19	1.76367	Lu
c	1	OID	32	7.35703	Shifang
c	10	OID	7	1.60935	Shifang
c	11	OID	22	5.05796	Shifang
c	12	OID	64	14.7141	Shifang
c	2	OID	22	5.05796	Shifang
c	3	OID	27	6.2075	Shifang
c	4	OID	20	4.59815	Shifang
c	5	OID	35	8.04675	Shifang
c	6	OID	26	5.97759	Shifang
c	7	OID	33	7.58694	Shifang
c	8	OID	17	3.90842	Shifang
c	9	OID	16	3.67852	Shifang
c	1	OID	2	0.571545	Yuexi
c	10	OID	4	1.14309	Yuexi
c	11	OID	2	0.571545	Yuexi
c	12	OID	1	0.285772	Yuexi
c	2	OID	2	0.571545	Yuexi
c	3	OID	3	0.857317	Yuexi
c	4	OID	5	1.42886	Yuexi
c	5	OID	7	2.00041	Yuexi
c	6	OID	5	1.42886	Yuexi
c	7	OID	7	2.00041	Yuexi
c	8	OID	5	1.42886	Yuexi
c	9	OID	3	0.857317	Yuexi
d	2	OID	7	0.649772	Lu
d	4	OID	9	0.835421	Lu
d	5	OID	10	0.928246	Lu
d	3	OID	11	1.02107	Lu
d	1	OID	13	1.20672	Lu
d	6	OID	15	1.39237	Lu
d	11	OID	17	1.57802	Lu
d	7	OID	19	1.76367	Lu
d	8	OID	19	1.76367	Lu
d	9	OID	22	2.04214	Lu
d	12	OID	22	2.04214	Lu
d	10	OID	31	2.87756	Lu
d	1	OID	25	5.74768	Shifang
d	10	OID	5	1.14954	Shifang
d	11	OID	5	1.14954	Shifang
d	12	OID	14	3.2187	Shifang
d	2	OID	16	3.67852	Shifang
d	3	OID	9	2.06917	Shifang
d	4	OID	8	1.83926	Shifang
d	5	OID	16	3.67852	Shifang
d	6	OID	6	1.37944	Shifang
d	7	OID	10	2.29907	Shifang
d	8	OID	2	0.459815	Shifang
d	9	OID	7	1.60935	Shifang
d	1	OID	1	0.285772	Yuexi
d	10	OID	4	1.14309	Yuexi
d	11	OID	0	0	Yuexi
d	12	OID	2	0.571545	Yuexi
d	2	OID	0	0	Yuexi
d	3	OID	2	0.571545	Yuexi
d	4	OID	2	0.571545	Yuexi
d	5	OID	7	2.00041	Yuexi
d	6	OID	4	1.14309	Yuexi
d	7	OID	4	1.14309	Yuexi
d	8	OID	4	1.14309	Yuexi
d	9	OID	6	1.71463	Yuexi
e	3	OID	7	0.649772	Lu
e	11	OID	15	1.39237	Lu
e	4	OID	16	1.48519	Lu
e	12	OID	19	1.76367	Lu
e	2	OID	21	1.94932	Lu
e	5	OID	21	1.94932	Lu
e	6	OID	23	2.13497	Lu
e	1	OID	24	2.22779	Lu
e	10	OID	25	2.32061	Lu
e	7	OID	26	2.41344	Lu
e	9	OID	38	3.52733	Lu
e	8	OID	42	3.89863	Lu
e	1	OID	0	0	Yuexi
e	10	OID	2	0.571545	Yuexi
e	11	OID	3	0.857317	Yuexi
e	12	OID	3	0.857317	Yuexi
e	2	OID	2	0.571545	Yuexi
e	3	OID	3	0.857317	Yuexi
e	4	OID	6	1.71463	Yuexi
e	5	OID	3	0.857317	Yuexi
e	6	OID	3	0.857317	Yuexi
e	7	OID	2	0.571545	Yuexi
e	8	OID	2	0.571545	Yuexi
e	9	OID	4	1.14309	Yuexi
a	4	HFMD	1	0.0928246	Lu
a	2	HFMD	2	0.185649	Lu
a	3	HFMD	2	0.185649	Lu
a	9	HFMD	4	0.371298	Lu
a	6	HFMD	5	0.464123	Lu
a	7	HFMD	5	0.464123	Lu
a	5	HFMD	6	0.556947	Lu
a	10	HFMD	11	1.02107	Lu
a	8	HFMD	12	1.11389	Lu
a	1	HFMD	13	1.20672	Lu
a	11	HFMD	61	5.6623	Lu
a	12	HFMD	65	6.0336	Lu
a	1	HFMD	0	0	Shifang
a	10	HFMD	36	8.27666	Shifang
a	11	HFMD	40	9.19629	Shifang
a	12	HFMD	47	10.8056	Shifang
a	2	HFMD	0	0	Shifang
a	3	HFMD	1	0.229907	Shifang
a	4	HFMD	3	0.689722	Shifang
a	5	HFMD	15	3.44861	Shifang
a	6	HFMD	23	5.28787	Shifang
a	7	HFMD	19	4.36824	Shifang
a	8	HFMD	20	4.59815	Shifang
a	9	HFMD	34	7.81685	Shifang
a	1	HFMD	0	0	Yuexi
a	10	HFMD	0	0	Yuexi
a	11	HFMD	2	0.571545	Yuexi
a	12	HFMD	1	0.285772	Yuexi
a	2	HFMD	0	0	Yuexi
a	3	HFMD	0	0	Yuexi
a	4	HFMD	0	0	Yuexi
a	5	HFMD	4	1.14309	Yuexi
a	6	HFMD	2	0.571545	Yuexi
a	7	HFMD	1	0.285772	Yuexi
a	8	HFMD	0	0	Yuexi
a	9	HFMD	0	0	Yuexi
b	9	HFMD	3	0.278474	Lu
b	10	HFMD	8	0.742597	Lu
b	12	HFMD	8	0.742597	Lu
b	2	HFMD	9	0.835421	Lu
b	3	HFMD	9	0.835421	Lu
b	8	HFMD	9	0.835421	Lu
b	1	HFMD	11	1.02107	Lu
b	7	HFMD	17	1.57802	Lu
b	11	HFMD	18	1.67084	Lu
b	4	HFMD	22	2.04214	Lu
b	5	HFMD	50	4.64123	Lu
b	6	HFMD	53	4.9197	Lu
b	1	HFMD	4	0.919629	Shifang
b	10	HFMD	41	9.4262	Shifang
b	11	HFMD	21	4.82805	Shifang
b	12	HFMD	9	2.06917	Shifang
b	2	HFMD	8	1.83926	Shifang
b	3	HFMD	144	33.1066	Shifang
b	4	HFMD	69	15.8636	Shifang
b	5	HFMD	39	8.96638	Shifang
b	6	HFMD	32	7.35703	Shifang
b	7	HFMD	30	6.89722	Shifang
b	8	HFMD	20	4.59815	Shifang
b	9	HFMD	5	1.14954	Shifang
b	1	HFMD	3	0.857317	Yuexi
b	10	HFMD	1	0.285772	Yuexi
b	11	HFMD	2	0.571545	Yuexi
b	12	HFMD	0	0	Yuexi
b	2	HFMD	0	0	Yuexi
b	3	HFMD	1	0.285772	Yuexi
b	4	HFMD	0	0	Yuexi
b	5	HFMD	1	0.285772	Yuexi
b	6	HFMD	1	0.285772	Yuexi
b	7	HFMD	2	0.571545	Yuexi
b	8	HFMD	0	0	Yuexi
b	9	HFMD	0	0	Yuexi
c	9	HFMD	5	0.464123	Lu
c	1	HFMD	6	0.556947	Lu
c	5	HFMD	8	0.742597	Lu
c	10	HFMD	8	0.742597	Lu
c	2	HFMD	10	0.928246	Lu
c	7	HFMD	10	0.928246	Lu
c	3	HFMD	13	1.20672	Lu
c	4	HFMD	18	1.67084	Lu
c	11	HFMD	19	1.76367	Lu
c	12	HFMD	25	2.32061	Lu
c	6	HFMD	26	2.41344	Lu
c	8	HFMD	0	0	Lu
c	1	HFMD	2	0.459815	Shifang
c	10	HFMD	36	8.27666	Shifang
c	11	HFMD	54	12.415	Shifang
c	12	HFMD	27	6.2075	Shifang
c	2	HFMD	4	0.919629	Shifang
c	3	HFMD	7	1.60935	Shifang
c	4	HFMD	49	11.2655	Shifang
c	5	HFMD	69	15.8636	Shifang
c	6	HFMD	50	11.4954	Shifang
c	7	HFMD	18	4.13833	Shifang
c	8	HFMD	19	4.36824	Shifang
c	9	HFMD	11	2.52898	Shifang
c	1	HFMD	1	0.285772	Yuexi
c	10	HFMD	3	0.857317	Yuexi
c	11	HFMD	0	0	Yuexi
c	12	HFMD	1	0.285772	Yuexi
c	2	HFMD	0	0	Yuexi
c	3	HFMD	0	0	Yuexi
c	4	HFMD	2	0.571545	Yuexi
c	5	HFMD	0	0	Yuexi
c	6	HFMD	0	0	Yuexi
c	7	HFMD	0	0	Yuexi
c	8	HFMD	0	0	Yuexi
c	9	HFMD	0	0	Yuexi
d	1	HFMD	9	0.835421	Lu
d	2	HFMD	9	0.835421	Lu
d	8	HFMD	18	1.67084	Lu
d	7	HFMD	22	2.04214	Lu
d	9	HFMD	26	2.41344	Lu
d	3	HFMD	29	2.69191	Lu
d	4	HFMD	31	2.87756	Lu
d	12	HFMD	36	3.34168	Lu
d	5	HFMD	50	4.64123	Lu
d	6	HFMD	55	5.10535	Lu
d	11	HFMD	72	6.68337	Lu
d	10	HFMD	82	7.61161	Lu
d	1	HFMD	22	5.05796	Shifang
d	10	HFMD	147	33.7964	Shifang
d	11	HFMD	289	66.4432	Shifang
d	12	HFMD	169	38.8543	Shifang
d	2	HFMD	12	2.75889	Shifang
d	3	HFMD	96	22.0711	Shifang
d	4	HFMD	104	23.9104	Shifang
d	5	HFMD	197	45.2917	Shifang
d	6	HFMD	149	34.2562	Shifang
d	7	HFMD	70	16.0935	Shifang
d	8	HFMD	21	4.82805	Shifang
d	9	HFMD	61	14.0243	Shifang
d	1	HFMD	4	1.14309	Yuexi
d	10	HFMD	4	1.14309	Yuexi
d	11	HFMD	3	0.857317	Yuexi
d	12	HFMD	5	1.42886	Yuexi
d	2	HFMD	5	1.42886	Yuexi
d	3	HFMD	0	0	Yuexi
d	4	HFMD	3	0.857317	Yuexi
d	5	HFMD	35	10.002	Yuexi
d	6	HFMD	18	5.1439	Yuexi
d	7	HFMD	5	1.42886	Yuexi
d	8	HFMD	2	0.571545	Yuexi
d	9	HFMD	1	0.285772	Yuexi
e	9	HFMD	2	0.185649	Lu
e	7	HFMD	4	0.371298	Lu
e	8	HFMD	8	0.742597	Lu
e	5	HFMD	9	0.835421	Lu
e	2	HFMD	12	1.11389	Lu
e	1	HFMD	14	1.29954	Lu
e	3	HFMD	15	1.39237	Lu
e	4	HFMD	18	1.67084	Lu
e	10	HFMD	19	1.76367	Lu
e	6	HFMD	23	2.13497	Lu
e	11	HFMD	28	2.59909	Lu
e	12	HFMD	78	7.24032	Lu
e	1	HFMD	1	0.285772	Yuexi
e	10	HFMD	1	0.285772	Yuexi
e	11	HFMD	1	0.285772	Yuexi
e	12	HFMD	0	0	Yuexi
e	2	HFMD	0	0	Yuexi
e	3	HFMD	2	0.571545	Yuexi
e	4	HFMD	16	4.57236	Yuexi
e	5	HFMD	9	2.57195	Yuexi
e	6	HFMD	2	0.571545	Yuexi
e	7	HFMD	3	0.857317	Yuexi
e	8	HFMD	1	0.285772	Yuexi
e	9	HFMD	1	0.285772	Yuexi
a	1	BD	1	0.0928246	Lu
a	9	BD	1	0.0928246	Lu
a	10	BD	1	0.0928246	Lu
a	7	BD	2	0.185649	Lu
a	8	BD	3	0.278474	Lu
a	11	BD	3	0.278474	Lu
a	6	BD	4	0.371298	Lu
a	5	BD	5	0.464123	Lu
a	2	BD	0	0	Lu
a	3	BD	0	0	Lu
a	4	BD	0	0	Lu
a	12	BD	0	0	Lu
a	1	BD	0	0	Shifang
a	10	BD	0	0	Shifang
a	11	BD	0	0	Shifang
a	12	BD	0	0	Shifang
a	2	BD	0	0	Shifang
a	3	BD	0	0	Shifang
a	4	BD	0	0	Shifang
a	5	BD	1	0.229907	Shifang
a	6	BD	0	0	Shifang
a	7	BD	3	0.689722	Shifang
a	8	BD	0	0	Shifang
a	9	BD	1	0.229907	Shifang
a	1	BD	19	5.42967	Yuexi
a	10	BD	20	5.71545	Yuexi
a	11	BD	11	3.14349	Yuexi
a	12	BD	21	6.00122	Yuexi
a	2	BD	14	4.00081	Yuexi
a	3	BD	16	4.57236	Yuexi
a	4	BD	12	3.42927	Yuexi
a	5	BD	26	7.43008	Yuexi
a	6	BD	21	6.00122	Yuexi
a	7	BD	32	9.14471	Yuexi
a	8	BD	23	6.57276	Yuexi
a	9	BD	19	5.42967	Yuexi
b	2	BD	1	0.0928246	Lu
b	4	BD	1	0.0928246	Lu
b	7	BD	1	0.0928246	Lu
b	12	BD	1	0.0928246	Lu
b	5	BD	3	0.278474	Lu
b	10	BD	3	0.278474	Lu
b	1	BD	0	0	Lu
b	3	BD	0	0	Lu
b	6	BD	0	0	Lu
b	8	BD	0	0	Lu
b	9	BD	0	0	Lu
b	11	BD	0	0	Lu
b	1	BD	0	0	Shifang
b	10	BD	0	0	Shifang
b	11	BD	0	0	Shifang
b	12	BD	0	0	Shifang
b	2	BD	0	0	Shifang
b	3	BD	12	2.75889	Shifang
b	4	BD	7	1.60935	Shifang
b	5	BD	3	0.689722	Shifang
b	6	BD	1	0.229907	Shifang
b	7	BD	1	0.229907	Shifang
b	8	BD	2	0.459815	Shifang
b	9	BD	1	0.229907	Shifang
b	1	BD	15	4.28658	Yuexi
b	10	BD	17	4.85813	Yuexi
b	11	BD	14	4.00081	Yuexi
b	12	BD	8	2.28618	Yuexi
b	2	BD	13	3.71504	Yuexi
b	3	BD	18	5.1439	Yuexi
b	4	BD	22	6.28699	Yuexi
b	5	BD	31	8.85894	Yuexi
b	6	BD	22	6.28699	Yuexi
b	7	BD	32	9.14471	Yuexi
b	8	BD	34	9.71626	Yuexi
b	9	BD	13	3.71504	Yuexi
c	5	BD	1	0.0928246	Lu
c	7	BD	1	0.0928246	Lu
c	9	BD	1	0.0928246	Lu
c	6	BD	2	0.185649	Lu
c	10	BD	2	0.185649	Lu
c	8	BD	3	0.278474	Lu
c	11	BD	3	0.278474	Lu
c	1	BD	0	0	Lu
c	2	BD	0	0	Lu
c	3	BD	0	0	Lu
c	4	BD	0	0	Lu
c	12	BD	0	0	Lu
c	1	BD	0	0	Shifang
c	10	BD	0	0	Shifang
c	11	BD	0	0	Shifang
c	12	BD	0	0	Shifang
c	2	BD	0	0	Shifang
c	3	BD	0	0	Shifang
c	4	BD	2	0.459815	Shifang
c	5	BD	0	0	Shifang
c	6	BD	0	0	Shifang
c	7	BD	0	0	Shifang
c	8	BD	0	0	Shifang
c	9	BD	1	0.229907	Shifang
c	1	BD	17	4.85813	Yuexi
c	10	BD	9	2.57195	Yuexi
c	11	BD	7	2.00041	Yuexi
c	12	BD	2	0.571545	Yuexi
c	2	BD	9	2.57195	Yuexi
c	3	BD	13	3.71504	Yuexi
c	4	BD	19	5.42967	Yuexi
c	5	BD	21	6.00122	Yuexi
c	6	BD	23	6.57276	Yuexi
c	7	BD	11	3.14349	Yuexi
c	8	BD	12	3.42927	Yuexi
c	9	BD	10	2.85772	Yuexi
d	3	BD	1	0.0928246	Lu
d	4	BD	1	0.0928246	Lu
d	5	BD	1	0.0928246	Lu
d	6	BD	1	0.0928246	Lu
d	9	BD	1	0.0928246	Lu
d	11	BD	1	0.0928246	Lu
d	1	BD	2	0.185649	Lu
d	7	BD	2	0.185649	Lu
d	12	BD	2	0.185649	Lu
d	10	BD	3	0.278474	Lu
d	2	BD	0	0	Lu
d	8	BD	0	0	Lu
d	1	BD	0	0	Shifang
d	10	BD	0	0	Shifang
d	11	BD	1	0.229907	Shifang
d	12	BD	0	0	Shifang
d	2	BD	0	0	Shifang
d	3	BD	0	0	Shifang
d	4	BD	0	0	Shifang
d	5	BD	2	0.459815	Shifang
d	6	BD	0	0	Shifang
d	7	BD	0	0	Shifang
d	8	BD	0	0	Shifang
d	9	BD	0	0	Shifang
d	1	BD	7	2.00041	Yuexi
d	10	BD	9	2.57195	Yuexi
d	11	BD	7	2.00041	Yuexi
d	12	BD	7	2.00041	Yuexi
d	2	BD	6	1.71463	Yuexi
d	3	BD	6	1.71463	Yuexi
d	4	BD	7	2.00041	Yuexi
d	5	BD	14	4.00081	Yuexi
d	6	BD	15	4.28658	Yuexi
d	7	BD	14	4.00081	Yuexi
d	8	BD	7	2.00041	Yuexi
d	9	BD	10	2.85772	Yuexi
e	10	BD	1	0.0928246	Lu
e	1	BD	0	0	Lu
e	2	BD	0	0	Lu
e	3	BD	0	0	Lu
e	4	BD	0	0	Lu
e	5	BD	0	0	Lu
e	6	BD	0	0	Lu
e	7	BD	0	0	Lu
e	8	BD	0	0	Lu
e	9	BD	0	0	Lu
e	11	BD	0	0	Lu
e	12	BD	0	0	Lu
e	1	BD	7	2.00041	Yuexi
e	10	BD	4	1.14309	Yuexi
e	11	BD	9	2.57195	Yuexi
e	12	BD	10	2.85772	Yuexi
e	2	BD	12	3.42927	Yuexi
e	3	BD	10	2.85772	Yuexi
e	4	BD	12	3.42927	Yuexi
e	5	BD	15	4.28658	Yuexi
e	6	BD	14	4.00081	Yuexi
e	7	BD	9	2.57195	Yuexi
e	8	BD	13	3.71504	Yuexi
e	9	BD	9	2.57195	Yuexi
