# Supplementary material for: Epidemiological analysis of respiratory and intestinal infectious diseases in three counties of Sichuan: the baseline survey of Disaster Mitigation Demonstration Area in western China
Source: PeerJ. 2019 Jul 23;7:e7341. doi: 10.7717/peerj.7341 (PMC6659668; doi:10.7717/peerj.7341)
Supplement: Data S6 [file peerj-07-7341-s014.xls]

## Sheet: data of PCA
ID	county	Total population	Proportion of population <5 years and >60 years (%)	Proportion of female population (%)	Proportion of ethnic minorities population (%)	Proportion of illiterate population (%)	per capita disposable income (Yuan)	Proportion of correct drinking habits population (%)	Proportion of correct hand-washing habits population (%)	Proportion of population had the skill of CPR (%)	Proportion of population used sanitary toilet (%)	Awareness rate of infectious disease prevention and control knowledge (%)	Awareness rate of emergency telephone (%)	incidences of RIDs
1	2	16823	0.426618	0.673721	0.000297212	0.0636034	1417	0.68	0.68	0.32	0.92	0.08	0.56	112.941
2	2	26327	0.392411	0.61944	0.00216508	0	14203	0.72	0.66	0.16	1	0	0.22	89.6686
3	2	29655	0.277828	0.506795	0.00148373	0.0398921	14153	0.574468	0.510638	0.191489	0.702128	0	0.212766	70.8144
4	2	42759	0.274889	0.406207	0.000888702	0.0344957	14206	0.62	0.54	0.06	1	0	0.42	65.0074
5	2	24969	0.286555	0.481797	0.00116144	0.046778		0.52	0.6	0.28	0.8	0.02	0.5	52.4363
6	2	27532	0.269468	0.202346	0.00127125	0.0459465	14195	0.46	0.58	0.32	0.9	0	0.64	66.9038
7	2	25294	0.285206	0.51617	0.00241164	0.0689887	14150	0.695652	0.630435	0.304348	0.891304	0	0.478261	90.9307
8	2	17000	0.277706	0.451882	0.000941176	0.0734706	15760	0.764706	0.470588	0.137255	0.803922	0.0980392	0.137255	115.554
9	2	17143	0.304906	0.523362	0.00157499	0	14208	0.634615	0.653846	0.134615	1	0	0.326923	87.4993
10	2	28328	0.25992	0.507095	0.00151793	0.0630825	14195	0.897959	0.612245	0.0816327	0.979592	0.0816327	0.204082	52.9511
11	2	10274	0.270781	0.656998	0.000291999	0.0261826	14194	0.454545	0.581818	0.381818	0.945455	0.0181818	0.690909	97.3331
12	2	0	0	0	0	0	14207	0.574468	0.680851	0.191489	1	0	0.148936	60.8331
13	2	116876	0.181962	0.396711	0.00123208	0.00842774		0.75	0.772727	0.136364	1	0.0909091	0.25	120.149
14	2	33775	0.371665	0.255218	0.00316802	0	14160	0.78	0.66	0.62	0.98	0.16	0.62	82.8991
15	2	24204	0.274913	0.432201	0.000702363	0.0718063	14192	0.568627	0.392157	0.156863	0.921569	0	0.313725	45.2024
16	2	6466	0.261058	0.515929	0.00201052	0		0.6	0.64	0.32	1	0	0.58	77.3276
17	1	60588	0.329306	0.488892	0.00287186	0.0271011	25814	0.666667	0.355556	0.133333	0.933333	0	0.222222	41.2623
18	1	90754	0.39617	0.694504	0.00344888	0.0353152	28389	0.489796	0.489796	0.0816327	0.959184	0.0612245	0.122449	67.2147
19	1	48832	0.296465	0.267919	0.00129014	0.151397	23574	0.692308	0.0769231	0.288462	0.634615	0	0.384615	40.9567
20	1	58507	0.384997	0.486079	0.000102552	0.0533611	19620	0.62	0.24	0.12	0.82	0	0.46	44.4391
21	1	42579	0.222363	0.546185	0.00155006	0.0279246	10455	0.404255	0.340426	0.106383	0.531915	0	0.319149	56.3658
22	1	34160	0.298975	0.425878	0.0014637	0.0204625	12573	0.365385	0.192308	0.0961538	0.461538	0	0.307692	58.548
23	1	54820	0.26027	0.473386	0.00167822	0.0434331	20000	0.28	0.2	0.18	0.8	0	0.42	195.184
24	1	49943	0.25433	0.475522	0.00396452	0.0114531	11816	0.519231	0.25	0.211538	0.826923	0	0.807692	54.0616
25	1	75853	0.214151	0.448275	0.00661806	0.12954	19323	0.553191	0.361702	0.0638298	0.829787	0	0.297872	55.3703
26	1	28481	0.258137	0.504652	0.00291422	0.0400969	11682	0.733333	0.533333	0.111111	0.911111	0	0.0444444	45.6445
27	1	70907	0.297291	0.481278	0.0009449	0.00575402	20328	0.347826	0.130435	0	0.73913	0	0.26087	50.7707
28	1	95371	0.199935	0.493263	0.00105902	0.0099611	29294	0.625	0.464286	0.339286	0.875	0.0178571	0.339286
29	1	51238	0.265799	0.498302	0.00156134	0.00470354	20000	0.632653	0.0204082	0.142857	0.857143	0	0.387755	60.502
30	1	44045	0.418572	0.484573	0.00331479	0.00372347	20000	0.38	0.22	0.04	0.78	0	0.5	56.7601
31	1	46100	0.22974	0.480022	0.0037961	0.0591323	22000	0.481481	0.0925926	0.185185	0.407407	0	0.222222	45.5531
32	1	42469	0.26059	0.464056	0.00287268	0.0909369	19887	0.52	0.52	0.14	0.76	0	0.24	61.2211
33	1	43681	0.239715	0.497196	0.00364003	0.0691147	12016	0.513889	0.375	0.125	0.805556	0.0138889	0.0972222	43.4972
34	1	49132	0.26382	0.496805	0.00280876	0.0796222	16005	0.571429	0.306122	0.346939	0.673469	0	0.591837	63.0953
35	1	48416	0.28978	0.47697	0.00254048	0.0456254	19279	0.530612	0.265306	0.0612245	0.714286	0.0408163	0.387755	61.963
36	1	44114	0.236048	0.301265	0.000226685	0.0485107	12948	0.234043	0.425532	0.170213	0.851064	0	0.404255	61.2051
37	3	40388	0.119194	0.50104	0.237546	0	7138	0	0.48	0.08	1	0	0	153.511
38	3	22759	0.248693	0.433675	0.714882	0.205633	3780	0	0	0	0	0	0	268.026
39	3	12614	0.195735	0.493658	0.169494	0	7560	0	0.42	0.16	0.98	0.06	0	47.5662
40	3	11688	0.220654	0.465948	0.411448	0.0631417	6750	0	0	0	0	0	0	162.56
41	3	11182	0.416383	0.407262	0.838043	0.188338	3200	0	0.568627	0	1	0	0	178.859
42	3	10340	0.338491	0.483559	0.628627	0.0483559	6618	0	0	0	0	0	0	212.766
43	3	6938	0.209138	0.48083	0.979389	0	0	0	0	0	0	0	0	158.547
44	3	16048	0.242585	0.460431	0.465167	0.0904786	2406	0	0	0	0	0	0	149.551
45	3	7763	0.166044	0.49182	0.239598	0.0257632	6742	0	0	0	0	0	0	38.6449
46	3	8471	0.22642	0.435958	0.811474	0.0164089	5425	0	0	0	0	0	0	118.05
47	3	11850	0.164895	0.454346	0.928692	0.084557	2178	0	0	0	0	0	0	143.46
48	3	0	0	0	0	0	0	0	0	0	0	0	0
49	3	3463	0.228992	0.467225	1	0.262778	1972	0	0	0	0	0	0	86.6301
50	3	10901	0.266122	0.391615	0.53729	0.357582	3200	0	0	0	0	0	0	146.776
51	3	10235	0.30044	0.385344	0.726917	0.0073278	6318	0	0.28	0	1	0	0	156.326
52	3	9500	0.197368	0.505263	0.998421	0	5800	0	0	0	0	0	0	263.158
53	3	7184	0.209493	0.175251	1	0.25181	1310	0	0	0	0	0	0	194.878
54	3	4212	0.364672	0.459402	0.925214	0.103039	5544	0	0	0	0	0	0	166.192
55	3	5489	0.242485	0.454728	0.82474	0.199854	5400	0	0	0	0	0	0	91.0913
56	3	6109	0.164184	0.387625	0.963333	0.381077	2338	0	0.08	0.08	1	0	0	474.709
57	3	0	0	0	0	0	0	0	0	0	0	0	0
58	3	5680	0.161444	0.480458	0.999824	0.302465	4500	0	0	0	0	0	0	281.69
59	3	0	0	0	0	0	0	0	0	0	0	0	0
60	3	7260	0.161157	0.213085	0.968595	0.418044	3410	0	0.38	0.02	0.98	0.02	0	289.256
61	3	7781	0.213083	0.469348	0.996016	0.174785	3170	0	0	0	0	0	0	244.185
62	3	3188	0.135822	0.462359	1	0.23463	2120	0	0	0	0	0	0	219.573
63	3	2819	0.192621	0.431359	0.995388	0.594537	1200	0	0	0	0	0	0	248.315
64	3	18796	0.157534	0.215152	0.574378	0.160513	2900	0	0	0	0	0	0	90.4448
65	3	4624	0.644896	0.214749	1	0.0893166	2420	0	0	0	0	0	0	216.263
66	3	5916	0.158553	0.524003	0.995605	0.650778	2500	0	0.04	0	0.78	0	0	287.356
67	3	0	0	0	0	0	0	0	0	0	0	0	0
68	3	3916	0.139428	0.362615	1	0.0625638	2125	0	0	0	0	0	0	178.754
69	3	9304	0.23549	0.360275	1	0.301053	5090	0	0.02	0.02	1	0	0	96.7326
70	3	8121	0.197636	0.442556	1	0.353651	2645	0	0	0	0	0	0	197.02
71	3	4395	0.17975	0.59727	1	0.0375427	2895	0	0	0	0	0	0	182.025
72	3	4233	0.0406331	0.6	0.996929	0.0297661	2750	0	0	0	0	0	0	141.743
73	3	3713	0.273633	0.472664	1.00108	0.601939	2500	0	0.372549	0.0196078	0.764706	0	0	161.594
74	3	6363	0.198963	0.449945	1	0.417099	3000	0	0	0	0	0	0	157.159
75	3	4762	0.150147	0.386	1	0.167577	0	0	0	0	0	0	0	83.9983
76	3	0	0	0	0	0	0	0	0	0	0	0	0
